# Supplementary material for: Acute Toxicity of Metal Oxide Nanoparticles—Role of Intracellular Localization In Vitro in Lung Epithelial Cells
Source: Int J Mol Sci. 2025 Aug 30;26(17):8451. doi: 10.3390/ijms26178451 (PMC12428783; doi:10.3390/ijms26178451)
Supplement: Supplementary file 1 [file ijms-26-08451-s001.zip]

Archive with 1 entries (1 files):
- ijms-3794761-supplementary.pdf
